# Supplementary material for: Comparison of quadriceps and hamstring muscle size and strength between young athletes following knee surgery and healthy controls
Source: PeerJ. 2025 Nov 13;13:e20330. doi: 10.7717/peerj.20330 (PMC12619946; doi:10.7717/peerj.20330)
Supplement: Supplemental Information 1 [file peerj-13-20330-s001.csv]

ID	Group	Sex	Surgery	TSS	Age	Height	BodyMass	DOM	ND_QuadsMVIC	DOM_QuadsMVIC	ND_HamsMVIC	DOM_HamsMVIC	ND_QuadsmCSA	DOM_QuadsmCSA	ND_HamsmCSA	DOM_HamsmCSA
SUS-HQ001	SAM	Male			19	176.5	88.45	R	397.23	368.76	148.57	241.1	65.14	60.35	33.79	33.44
SUS-HQ002	SAM	Male			25	182.9	79.4	R	724.18	829.16	262	277.57	57.69	49.42	29.71	32.4
SUS-HQ004	SAM	Female			28	170.2	83.1	R	514.22	460.84	192.17	218.85	75.94	78.84	39.83	38.92
SUS-HQ006	SAM	Male			21	177.5	88.9	L	861.63	829.6	258.44	326.06	99.12	87.39	36.57	46.8
SUS-HQ008	SAM	Male			18	174	78.9	R	568.49	566.71	283.8	224.19	80.55	86.45	36.17	33.94
SUS-HQ013	SAM	Female			17	160.3	50.67	R	341.18	285.13	172.15	179.27	44.48	42.57	19.12	19.32
SUS-HQ014	SAM	Male			14	174.5	84.46	R	482.64	540.91	241.1	261.11	50.59	58.67	29.6	25.88
SUS-HQ015	SAM	Male			15	174.5	59.19	R	416.8	412.8	178.38	226.86	53.06	58.49	26.81	27.4
SUS-HQ016	SAM	Male			15	171.5	73.3	R	335.4	296.25	191.72	210.85	48.81	50.69	23.99	25.48
SUS-HQ011	POST	Male	MPFL	134	14	168.4	66.18	R	346.96	373.65	282.91	306.93	61.5	64.62	25.89	28.38
SUS-HQ017	POST	Male	ACLR	166	18	178.1	90.13	R	218.41	226.86	210.85	172.59	63.59	71.75	27	26.37
SUS-HQ031	POST	Male	PTR	211	18	188	86.2	R	289.14	311.38	262.45	271.34	42.4	57.86	20.4	21
SUS-HQ020	POST	Female	ACLR	183	16	180.3	112.72	R	458.62	712.17	239.76	272.23	61.85	77.79	37.06	39.56
SUS-HQ022	POST	Male	ACLR	217	17	175.8	90.08	L	453.72	435.93	355.86	395.9	66.77	69.46	35.68	42.79
SUS-HQ023	POST	Male	ACLR	182	27	180.3	96.3	L	408.8	718.4	440.38	392.34	59.35	75.12	44.4	38.05
SUS-HQ024	POST	Female	ACLR	211	34	167.6	99.93	R	301.59	282.02	162.81	188.16	54.49	54.03	29.56	30.16
SUS-HQ027	POST	Male	MPFL	138	15	185.4	79.79	R	501.76	479.97	388.33	349.63	62.89	46.76	26.26	27.49
SUS-HQ029	POST	Male	ACLR	169	15	174.5	70.85	R	394.12	412.8	317.61	340.74	51.91	46.18	30.87	30.21
